# Supplementary material for: A Practical Simulation Method to Calculate Sample Size of Group Sequential Trials for Time-to-Event Data under Exponential and Weibull Distribution
Source: PLoS One. 2012 Sep 5;7(9):e44013. doi: 10.1371/journal.pone.0044013 (PMC3434206; doi:10.1371/journal.pone.0044013)
Supplement: Program S1 — The detailed codes and sample call of the SAS program %n_gssur. (SAS) [file pone.0044013.s001.sas]

options nonotes nosource;
/*Generate random number under exponential distribution.*/
%macro exp_gen(lamda1,lamda2,n,r,drop,seed,sim);
/********************************************************************
Function: Generate the simulated survival time under Exponential distribution and random dropout table.

Sub-macro affiliated to %n_gssur.
*******************************************************************/;

%let finish=%sysevalf(1-&drop);
%let ratio=%eval(&r+1);
data all;
do seed=1 to &sim;
   do i=1 to &n;
      if mod(i,&ratio)=1 then do;time=ranexp(&seed)/&lamda1;group=1;end;
      else do;time=ranexp(&seed)/&lamda2;group=2;end;

	  output;
   end;
end;
data drop;
do seed=1 to &sim;
   do j=1 to &n;
      complete=2-rantbl(&seed,&finish);
	  output;
   end;
end;
run;
%mend;
/*Generate random number under weibull distribution.*/
%macro weibull_gen(lamda1,lamda2,p,n,r,drop,seed,sim);
/********************************************************************
Function: Generate the simulated survival time under Weibull distribution and random dropout table.

Sub-macro affiliated to %n_gssur.
*******************************************************************/;
%let finish=%sysevalf(1-&drop);
%let ratio=%eval(&r+1);
data all;
do seed=1 to &sim;
   do i=1 to &n;
      call streaminit(&seed);
      if mod(i,&ratio)=1 then do;time=rand('weibull',&p,1/&lamda1);group=1;end;
      else do;time=rand('weibull',&p,1/&lamda2);group=2;end;
	  output;
   end;
end;
data drop;
do seed=1 to &sim;
   do j=1 to &n;
      complete=2-rantbl(&seed,&finish);
	  output;
   end;
end;
run;
%mend;

%macro n_gssur(m1,m2,t,dtr0,look,info,min,max,len,r,drop,power,seed,sim,path);
/********************************************************************

Function: To estimate sample size based on Monte Carlo simulation for TTE data in group sequential design under Exponential and Weibull distributions.

Macros called: %exp_gen, %weibull_gen

Program flow:
Step1: Preparation.
Step2: Search for minimum sample size until the specified power is achieved.
  In each loop,
  Step2-1: Data generation.
  Step2-2: Simulate the group sequential trial.
    Step2-2-1: Screen the subjects for the i-th interim analysis.
    Step2-2-2: Perfrom log-rank test for the i-th interim analysis.
    Step2-2-3: Calculate assessment indexes.
    Step2-2-4: Clear the temporary datasets.
  Step2-3: Judging & Verification.
*******************************************************************/;
/*Step1: Preparation*/;
%let dtr=%scan(&dtr0,1,'/');
%let p=%scan(&dtr0,2,'/');
/*Calculate the parameter lamda and survival rate under exponential distribution*/
%if %lowcase(&dtr)=exp %then %do;

  %let lamda1=%sysevalf((-1)*%sysfunc(log(0.5))/&m1);
  %let lamda2=%sysevalf((-1)*%sysfunc(log(0.5))/&m2);

  %let s1=%sysfunc(exp(%sysevalf(&lamda1*&t*(-1))));
  %let s2=%sysfunc(exp(%sysevalf(&lamda2*&t*(-1))));
%end;
/*Calculate the parameter lamda and survival rate under Weibull distribution*/
%if %lowcase(&dtr)=weibull %then %do;
  %let lamda1=%sysevalf((-1)*%sysevalf(%sysfunc(log(0.5))**(1/&p))/&m1);
  %let lamda2=%sysevalf((-1)*%sysevalf(%sysfunc(log(0.5))**(1/&p))/&m2);

  %let s1=%sysfunc(exp(%sysevalf((-1)*%sysevalf((%sysevalf(&lamda1*&t))**&p))));
  %let s2=%sysfunc(exp(%sysevalf((-1)*%sysevalf((%sysevalf(&lamda2*&t))**&p))));
%end;
/*Take information time and the corresponding significance level.*/
%do i=1 %to &look;
    %let look&i=%scan(&info,&i,' ');
	%let info&i=%scan(&&look&i,1,%str(/));
	%let sig&i=%scan(&&look&i,2,%str(/));
%end;
/*Step2: Searching for the minimum sample size.*/
%let flag=0;
%do num=&min %to &max %by &len;
%last:
/*Step2-1: Data generation*/
%let num0=%eval(&num*&r);
%let sum=%eval(&num+&num0);
%put I am simulating, N=&sum;
%if %lowcase(&dtr)=exp %then %do;
  %exp_gen(&lamda1,&lamda2,&sum,&r,&drop,&seed,&sim);
%end;
%if %lowcase(&dtr)=weibull %then %do;
  %weibull_gen(&lamda1,&lamda2,&p,&sum,&r,&drop,&seed,&sim);
%end;

data all;set all;
if time>&t then do;
   censord=0;
   time=&t;
end;
else censord=1;

data all;set all;
retain j 0;
if mod(_n_,&sum)=1 then do;
   if censord=1 then j=1;
   else if censord=0 then j=0;
end;
else if censord=1 then j=j+1;
/*Merge time table and random drop table*/
proc sort data=all;by seed j;
proc sort data=drop;by seed j;
data all;
merge all(in=a) drop(in=b);
by seed j;
if a;
data all;set all;
if censord=0 then censor=0;
else censor=censord*complete;
run;

data all;set all;
retain num 0;
if mod(_n_,&sum)=1 then do;
   if censor=1 then num=1;
   else if censor=0 then num=0;
end;
else if censor=1 then num=num+1;
run;
/*Step2-2: Simulate the group sequential trial*/
data test;set all;
proc sort data=test;
by seed group;
run;
/*Step2-2-1: Screen the subjects for the i-th interim analysis*/
%let event=%sysfunc(int(&num*(1-&drop)*(1-&s1)+&num0*(1-&drop)*(1-&s2)));
    %do i=1 %to &look;
        %let event&i=%sysfunc(int(&event*&&info&i));
    data test&i;set test;
	if num<=&&event&i;
	run;
	%if &i>1 %then %do;
	    proc sql;
		create table mm as
		select * from test&i
		where seed not in (select seed from eff);
		quit;
		data test&i;set mm;
	%end;
/*Step2-2-2: Perform log-rank test for the i-th interim analysis*/
ods exclude all;
proc lifetest data=test&i method=KM;
     time time*censor(0);
     strata group;
     by seed;
     ods output HomTests=stat&i;
run;
ods output close;
ods select all;
data stat&i;set stat&i;
     if test='Log-Rank';
	 drop test df;
	   stat=probit(1-probchisq/2);
	   if stat>&&sig&i then eff=1;
	   else if (probchisq=<.0001 and stat=.) then eff=1;
	   else eff=0;
run;
%if &i=1 %then %do;
    data eff;set stat&i;
%end;
%else %do;
    data eff;set eff stat&i;
%end;
    if eff=1;
run;
proc sql noprint;
select count(*)/&sim into :cpower&i from eff;
quit;
%if &&cpower&i=1 %then %do;
  %put *****************************************************;
  %put Fail to search sample size. All simulated trials succeed. Pls reconsider macro parameters.;
  %goto exit;
%end;
/*Step2-2-3: Calculate the assessment indexes*/
%let j=%eval(&i-1);
%if &i=1 %then %do;%let power&i=%sysfunc(compress(%sysfunc(round((%sysevalf(&&cpower&i)),.0001))));%end;
%else %do;%let power&i=%sysfunc(compress(%sysfunc(round(%sysevalf(&&cpower&i-&&cpower&j),.0001))));%end;
%let cpower&i=%sysfunc(compress(%sysfunc(round(&&cpower&i,.0001))));
%let alpha&i=%sysfunc(round(%sysevalf((1-%sysfunc(probnorm(&&sig&i)))*2),.000001));
%end;
/*Calculate expected events*/
%let ed=0;
%do i=1 %to &look;
  %if &i=1 %then %do;
    %let ed=%sysevalf(&ed+&&event&i);
  %end;
  %else %do;
    %let j=%eval(&i-1);
	%let d=%sysevalf(&&event&i-&&event&j);
    %let ed=%sysevalf(&ed+(%sysevalf(&d*(%sysevalf(1-&&cpower&j)))));
  %end;
%end;
data _null_;
file "&path"
     %if (&num>&min) %then %do;
	 mod
	 %end;
	 ;
     put "In the simulation, the dropout rate is defined as &drop..The total sample size is &sum.(N1=&num., N2=&num0.).The preplanned total number of the events is &event.. The expected number of the events is &ed..  The overall power is &&cpower&look.";
	 put "Look" +1 "Time" +1 "Events" +1 "Alpha" +1 "Power" +1 "cPower";
	 %do i=1 %to &look;
	 put "&i" +1 "&&info&i" +1 "&&event&i" +1 "&&alpha&i" +1 "&&power&i" +1 "&&cpower&i";
	 %end;
	 put 50*'-';
run;
/*Step2-2-4: Clear the temporary datasets*/
proc datasets lib=work memtype=data nolist nowarn;
  delete test eff %do i=1 %to &look;test&i. stat&i %end;;
quit;
/*End of the i-th interim analysis*/
/*Step2-3: Judging & Verification*/
%if (&&cpower&look>=&power and &flag=0) %then %do;
  %put Stage of Verification;
  %let flag=1;
  %let ss=%eval(&num*(1+&r));
  %let num=%eval(&num+1);
  %goto last;
%end;
%if (&&cpower&look>=&power and &flag=1) %then %do;
  %put *****************************;
  %put End of Searching;
  %put The recommended total sample size is &ss.. The search histroty can be seen in &path..;
  data _null_;
    file "&path" mod;
	put "End of Search..";
	put "The recommended total sample size is &ss..";
  run;
  %goto exit;
%end;
%if (&&cpower&look<&power and &flag=1) %then %do;
  %let num=%eval(&num+1);
  %let ss=%eval(&num*(1+&r));
  %goto last;
%end;
%if (&&cpower&look<&power and &num=&max) %then %do;
  %put The final sample size is not achieved. The search histroty can be seen in &path..;
%end;
%end;
/*End of sample size searching*/
%exit:
%mend;

*Sample Call;
%n_gssur(4.5,6,18,exp,3,0.5/2.963 0.75/2.359 1/2.014,191,210,1,2,0.2,0.8,8465,5000,E:\result_exp9.txt);
